# Supplementary material for: Inhibition of the glucocorticoid receptor attenuates proteinuric kidney diseases in multiple species
Source: Nephrol Dial Transplant. 2023 Nov 30;39(7):1181–93. doi: 10.1093/ndt/gfad254 (PMC11210988; doi:10.1093/ndt/gfad254)
Supplement: gfad254_Supplemental_Files [file gfad254_supplemental_files.zip]

Archive with 2 entries (2 files):
- submission_2.pdf
- Suppl. fig1.docx
